# Supplementary material for: A Robot-Assisted Cell Manipulation System with an Adaptive Visual Servoing Method
Source: Micromachines (Basel). 2016 Jun 20;7(6):104. doi: 10.3390/mi7060104 (PMC6190104; doi:10.3390/mi7060104)
Supplement: Supplementary file 1 [file micromachines-07-00104-s001.zip]

Archive with 1 entries (1 files):
- micromachines-133033-Video S1.mp4
